# Supplementary material for: The Expression Level of SOX Family Transcription Factors’ mRNA as a Diagnostic Marker for Osteoarthritis
Source: J Clin Med. 2025 Feb 11;14(4):1176. doi: 10.3390/jcm14041176 (PMC11856735; doi:10.3390/jcm14041176)
Supplement: Supplementary file 1 [file jcm-14-01176-s001.zip]

Archive with 1 entries (1 files):
- jcm-3411700-supplementary.pdf
